# Supplementary material for: Population structure and zoonotic potential of Cryptosporidium parvum in Italy inferred using a multi-locus sequence typing scheme
Source: Parasit Vectors. 2026 Jan 24;19:86. doi: 10.1186/s13071-025-07236-6 (PMC12911039; doi:10.1186/s13071-025-07236-6)
Supplement: Supplementary file 5 — Additional File 5: Table S2. List of the alleles found in the 72 samples from Italy at the eight markers comprised in the MLST scheme [file 13071_2025_7236_MOESM5_ESM.xlsx]

## Sheet: Foglio1
Table S2. List of the samples included in the study. Information about the host and geographical origin, gp60 subtypes and alleles found at the eight markers is given. Colours are used to indicate identical profiles.
SampleID	Host	Geographic origin	Italian macro-region	WGS data	Outbreak samples	MLG1-39030	MLG2-28230	MLG3-31960	MLG4-21750	MLG5-24650	MLG6-12400	MLG7-7000	MLG8-1010	GP60 subtype	MLST found in Europe
IT-C6	Calf	Piemonte	North Italy	yes		1	1	1	10	1	3	1	1	IIaA19R1	No
BG	Human	Lombardia	North Italy	no		1	1	1	1	1	1	1	1	IIaA16G2R1	Yes
IT-C7	Calf	Lombardia	North Italy	yes		1	1	1	1	1	1	1	1	IIaA18G2R1	Yes
IT-C9	Calf	Umbria	Central Italy	yes		1	1	1	1	1	1	1	1	IIaA17G1R1	Yes
IT-C14	Calf	Umbria	Central Italy	yes		1	1	1	1	1	1	1	1	IIaA17G1R1	Yes
IT-C391	Calf	Calabria	South Italy	yes		1	1	1	1	1	1	1	1	IIaA19G2R1	Yes
IT-C393	Calf	Calabria	South Italy	yes		1	1	1	1	1	1	1	1	IIaA16G3R1	Yes
IT-L1	Lamb	Toscana	Central Italy	yes		1	1	1	1	1	1	1	1	IIaA15G2R1	Yes
IT-CVe	Calf	Veneto	North Italy	yes		1	1	1	1	1	1	1	3	IIaA15G2R1	No
COT40	Human	Campania	South Italy	no		1	1	1	11	1	3	2	1	IIaA15G2R1	No
IT-C10	Calf	Calabria	South Italy	yes		1	1	1	1	1	2	1	1	IIaA16G2R1	Yes
IT-C12	Calf	Puglia	South Italy	yes		1	1	1	1	1	2	1	1	IIaA15G2R1	Yes
IT-C13	Calf	Marche	Central Italy	yes		1	1	1	1	1	2	1	1	IIaA15G2R1	Yes
IT-G385	Goat kid	Campania	South Italy	yes		1	1	1	1	1	3	1	1	IIaA15G2R1	Yes
H41	Human	Lombardia	North Italy	no		1	1	1	12	1	1	1	1	IIaA15G2R1	No
IT-G386	Goat kid	Campania	South Italy	yes		1	1	1	1	4	3	1	1	IIaA15G2R1	No
H47	Human	Lazio	Central Italy	no		1	1	1	2	1	1	1	1	IIaA15G2R1	Yes
COT11	Human	Campania	South Italy	no		1	1	1	2	1	1	1	1	IIaA15G2R1	Yes
COT17	Human	Campania	South Italy	no		1	1	1	2	1	1	1	1	IIaA15G2R1	Yes
COT21	Human	Campania	South Italy	no		1	1	1	2	1	1	1	1	IIaA15G2R1	Yes
IT-C55828	Calf	Piemonte	North Italy	no		1	1	1	2	1	1	1	1	IIaA15G2R1	Yes
IT-L19943	Lamb	Piemonte	North Italy	no		1	1	1	2	1	1	1	1	IIaA15G2R1	Yes
IT-L332	Lamb	Umbria	Central Italy	no		1	1	1	2	1	1	1	1	IIaA15G2R1	Yes
IT-G320	Goat kid	Emilia Romagna	North Italy	yes		1	1	1	2	1	1	1	1	IIaA15G2R1	Yes
H29	Human	Lazio	Central Italy	no		1	1	1	2	1	2	1	1	IIaA18G2R1	Yes
H39	Human	unkwown	unkwown	no		1	1	1	2	1	2	1	1	IIaA13G2R1	Yes
IT-C13141	Calf	Basilicata	South Italy	no		1	1	1	2	1	2	1	1	IIaA15G2R1	Yes
IT-L12742	Lamb	Umbria	Central Italy	no		1	1	1	2	1	2	1	1	IIaA15G2R1	Yes
IT-L12742-2	Lamb	Umbria	Central Italy	no		1	1	1	2	1	2	1	1	IIaA15G2R1	Yes
IT-C41453	Calf	Puglia	South Italy	no		1	1	1	2	1	2	2	1	IIaA18G3R1	Yes
COT24	Human	Campania	South Italy	no		1	1	1	2	1	3	1	1	IIaA15G2R1	Yes
IT-L347	Lamb	Basilicata	South Italy	no		1	1	1	2	1	3	1	1	IIaA16G2R1	Yes
IT-L348	Lamb	Basilicata	South Italy	no		1	1	1	2	1	3	1	1	IIaA16G2R1	Yes
IT-L390	Lamb	Campania	South Italy	yes		1	1	1	2	1	3	2	1	IIaA15G2R1	No
COT13	Human	Campania	South Italy	no		1	1	1	2	1	4	2	1	IIaA23R1	No
IT-L388	Lamb	Campania	South Italy	yes		1	1	1	2	4	3	1	1	IIaA15G2R1	No
IT-L389	Lamb	Campania	South Italy	yes		1	1	1	2	4	3	1	1	IIaA15G2R1	No
IT-L15897	Lamb	Sardegna	Central Italy	no		1	1	2	2	1	1	1	1	IIaA16G2R1	Yes
COT19	Human	Campania	South Italy	no		1	1	7	11	1	1	2	1	IIaA23R1	No
IT-C42222	Calf	Calabria	South Italy	no		1	1	7	1	1	2	1	1	IIaA14G1R1	No
IT-C42227	Calf	Calabria	South Italy	no		1	1	7	1	1	2	1	1	IIaA14G1R1	No
H22	Human	Lazio	Central Italy	no		1	1	7	2	1	1	4	1	IIaA17G2R1	No
COT25	Human	Campania	South Italy	no		1	1	7	2	1	3	1	1	IIaA15G2R1	No
COT42	Human	Campania	South Italy	no		1	1	7	2	1	3	1	1	IIaA15G2R1	No
IT-L3	Lamb	Basilicata	South Italy	yes		1	3	7	1	1	4	4	1	IIdA18G1	No
IT-L4	Lamb	Basilicata	South Italy	yes		1	3	7	1	2	2	4	1	IIaA16G1R1	No
IT-G366	Goat kid	Basilicata	South Italy	yes		1	3	7	1	2	4	4	2	IIdA17G2	No
IT-L2	Lamb	Piemonte	North Italy	yes		1	3	7	1	3	4	4	1	IIaA16G1R1	No
IT-L77383	Lamb	Toscana	Central Italy	no		1	4	1	2	1	3	1	1	IIaA20G2R1	No
IT-L394	Lamb	Umbria	Central Italy	yes		1	4	2	1	3	4	5	1	IIaA16G1R1	No
MO32	Human	Emilia Romagna	North Italy	no	Yes	1	4	2	14	1	2	4	1	IIdA25G1	No
MO34	Human	Emilia Romagna	North Italy	no	Yes	1	4	2	14	1	2	4	1	IIdA25G1	No
MO60	Human	Emilia Romagna	North Italy	no	Yes	1	4	2	14	1	2	4	1	IIdA25G1	No
MO70	Human	Emilia Romagna	North Italy	no	Yes	1	4	2	14	1	2	4	1	IIdA25G1	No
MO71	Human	Emilia Romagna	North Italy	no	Yes	1	4	2	14	1	2	4	1	IIdA25G1	No
COT6	Human	Campania	South Italy	no		1	4	7	11	4	2	4	6	IIaA20G1R1	No
IT-G6661	Goat kid	Marche	Central Italy	no		1	4	7	13	1	4	2	1	IIaA13R1	No
IT-L16103	Lamb	Marche	Central Italy	no		1	4	7	13	2	2	4	1	IIaA20G1R1	No
COT22	Human	Campania	South Italy	no		1	4	7	13	4	2	4	1	IIaA21R1	No
IT-G323	Goat kid	Marche	Central Italy	no		1	4	7	2	1	4	4	6	IIdA17G1	No
IT-G326	Goat kid	Marche	Central Italy	no		1	4	7	2	1	4	4	6	IIdA17G1	No
IT-G327	Goat kid	Marche	Central Italy	no		1	4	7	2	1	4	4	6	IIdA17G1	No
IT-G395	Goat kid	Umbria	Central Italy	yes		1	4	7	2	3	4	2	6	IIaA18R1	No
IT-G324	Goat kid	Calabria	South Italy	no		1	4	7	2	4	4	4	6	IIdA17G1	No
IT-G325	Goat kid	Calabria	South Italy	no		1	4	7	2	4	4	4	6	IIdA17G1	No
IT-CTo	Calf	Piemonte	North Italy	yes		2	3	2	1	1	2	4	1	IIdA22G2	Yes
IT-C8	Calf	Piemonte	North Italy	yes		2	3	2	1	1	2	4	1	IIdA23G1	Yes
IT-L392	Lamb	Toscana	Central Italy	yes		2	4	7	1	3	2	2	1	IIaA17G1R1	No
H34	Human	Lazio	Central Italy	no		4	10	7	12	1	7	5	2	IIdA16G1	No
H38	Human	Lazio	Central Italy	no		4	1	7	12	1	2	3	1	IIdA22G2	No
IT-L5	Lamb	Calabria	South Italy	yes		4	4	7	1	4	7	5	2	IIaA15R1	No
IT-G326	Goat kid	Marche	Central Italy	no		1	4	7	2	1	4	4	1 and 6	IIdA17G1
H35	Human	unknown	unknown	no		PCR negative	4	PCR negative	not done	not done	not done	not done	not done	not done
H36	Human	Lombardia	North Italy	no		PCR negative	mix	PCR negative	not done	not done	not done	not done	not done	not done
H37	Human	Lombardia	North Italy	no		1	4	PCR negative	1	1	1	1 or 4	PCR negative	not done
H43	Human	unknown	unknown	no		PCR negative	Sequencing failed	PCR negative	not done	not done	not done	not done	not done	not done
H44	Human	Lazio	Central Italy	no		PCR negative	mix	PCR negative	not done	not done	not done	not done	not done	not done
H49	Human	unknown	unknown	no		PCR negative	4	PCR negative	not done	not done	not done	not done	not done	not done
H50	Human	Toscana	Central Italy	no		1	4 or new	1 or 2	2	PCR negative	PCR negative	1	PCR negative	not done
